# Supplementary material for: Fortification of Orange and Apple Juices with Ferulic Acid: Implications for Food Safety and Quality
Source: Foods. 2024 Oct 16;13(20):3288. doi: 10.3390/foods13203288 (PMC11507299; doi:10.3390/foods13203288)
Supplement: Supplementary file 1 [file foods-13-03288-s001.zip]

Archive with 1 entries (1 files):
- foods-3225277-supplementary.pdf
